# Supplementary material for: New Additions to the Mammal List Documented in the Portuguese Red Data Book
Source: Animals (Basel). 2024 Aug 29;14(17):2514. doi: 10.3390/ani14172514 (PMC11393906; doi:10.3390/ani14172514)
Supplement: Supplementary file 1 [file animals-14-02514-s001.zip]

Archive with 1 entries (1 files):
- animals-3158254-supplementary.pdf
